# Supplementary material for: Single-Layer GaInSe3: Promising Water-Splitting Photocatalyst with Solar Conversion Efficiency over 30% from Theoretical Calculations
Source: Molecules. 2023 Sep 28;28(19):6858. doi: 10.3390/molecules28196858 (PMC10574629; doi:10.3390/molecules28196858)
Supplement: Supplementary file 1 [file molecules-28-06858-s001.zip]

Archive with 1 entries (1 files):
- molecules-2573189-supplementary.pdf
